# Supplementary material for: TLR-adjuvanted nanoparticle vaccines differentially influence the quality and longevity of responses to malaria antigen Pfs25
Source: JCI Insight. 2018 May 17;3(10):e120692. doi: 10.1172/jci.insight.120692 (PMC6012510; doi:10.1172/jci.insight.120692)
Supplement: Supplemental Table 1 [file jciinsight-3-120692-s112.xlsx]

## Sheet: Sheet2
Supplemental Table 1: Raw data for figure 8
Animal ID				E04	E07	E10	E13	E17	E18	E01	E02	E03	E11	E16	E19	E06	E09	E12	E15	E21	E24	E05	E08	E14	E20	E22	E23
Group				1	1	1	1	1	1	2	2	2	2	2	2	3	3	3	3	3	3	4	4	4	4	4	4
Graph Title	Details	Relevant Figure	Time point
Intermediate Monocytes	Monocyte differentiation, fold change in %of DR+ 0 to 24h	Fig 1E	24 hours	2.45943	2.25254	1.75184	3.7885	2.77224	-0.865414	-0.109043	4.65313	3.42884	2.94408	1.46884	2.12573	-1.4574	1.16058	1.23724	1.85868	1.64146	2.11681	2.4172	1.42567	4.66081	3.48721	2.9978	1.32856
IFNa	pg/ml IFNalpha in plasma	Fig 1F	24 hours	6.17	0	4.11	3.59	0	11.88	29.54	52.97	93.24	25.16	89.64	43.22	0	0	0	0	0	0	0	0	0	0	0	0
IL1RA	pg/ml IL1-RA in plasma	Fig 1F	24 hours	1770.62	823.24	1820.81	3224.48	1645.63	5159.81	1228.56	1966.33	1846.95	610.37	2131.02	648.59	40.35	74.55	57.87	82.66	40.35	47.99	233.26	32.46	106.26	67.49	244.85	145.92
MCP-1	pg/ml MCP-1 in plasma	Fig 1F	24 hours	41.83	35.68	83.1	97.65	92.92	186.88	50.02	126.84	190.87	124.92	117.83	84.26	27.43	18.17	25.29	42.46	26.78	28.54	47.96	6.73	34.45	51.64	61.84	15.87
Anti-Pfs25 Titer	Pfs25 ELISA units (square root)	Fig 4B	Week 18	102.2	138.6	73.7	74.4	86.3	93	104.5	92.2	78.2	92.1	76.2	51.9	91.8	67.9	74.8	92.3	69.1	78.3	58.5	24	42	73.8	34.3	33.9
Ab Half-life	Ab half-life calculated using biphasic model	Fig 4C	Week 16-Week 44	5.23536	4.99187	5.84094	5.92111	5.68187	5.35427	9.56762	9.27017	9.10312	9.39	8.87172	8.64144	3.32645	2.81438	3.2119	3.23034	2.88675	3.25682	1.47369	1.2143	1.44461	1.2141	1.4302	1.46646
Ab Avidity	Urea concentration that dissociated 20% of anti-Pfs25	Fig 4D	Week 18	8.111	8.234	7.384	7.659	7.181	6.999	9.018	6.387	7.078	6.662	6.095	8.621	7.724	5.319	8.177	7.254	7.766	7.76	5.545	3.662	5.884	6.561	4.292	5.461
Pfs25-Sepcific Plasmablasts	Unstimulated ELISpot PBMCs	Fig 5D	Week 16.5	438.75	501.75	355.5	87.75	281.25	243	384.75	483.75	339.75	81	321.75	33.75	810	283.5	344.25	225	288	555.75	434.25	58.5	342	54	24.75	31.5
%CXCR3+ Plasmablasts	Flow cytometry phenotype	Fig 5F	Week 16.5	90.1	73.8	61.7	62.1	70	74.5	81.7	77.5	68.8	80.5	90.5	49.6	81.2	76.2	74.4	78.4	68.8	82.3	71	62.2	53.1	53.7	43.6	44.1
%CXCR4+ Plasmablasts	Flow cytometry phenotype	Fig 5H	Week 16.5	60.2	42.7	51.8	51.4	49.1	39.8	52.7	29.7	39.8	55.6	47.6	45.4	33.7	48.5	46.4	73	43.2	28.7	30.8	49	43.9	58.8	46.3	59.1
%CD95+ Plasmablasts	Flow cytometry phenotype	Fig 5I	Week 16.5	11.2	82	50.7	55.3	65.9	59	56.7	54.6	53.2	51	56.5	75.7	53.4	57.5	57.6	63.4	51.7	65.7	71.6	80	79.4	71.8	59.1	75
Pfs25-Specific Memory B cell	Polyclone stimulation ELISpot PBMCs	Fig 6A,B	Week 18	439	909	522	308	455	360	962	932	637	664	644	216	874	403	761	414	293	662	196	443	473	500	198	241
Bone Marrow Plasma Cells	Unstimulated ELISpot bone marrow cells	Fig 6D	Week 44	45	43	61	7	23	34	155	9	0	56	32	5	0	9	18	23	2	11	7	0	23	0	0	11
SMFA	Log mean ratio (control/test) oocyst count	Fig 6E	Week 18	1.40988	2.32634	0.69035	1.34861	1.09589	1.29493	1.81445	0.907207	0.6209	2.9284	0.703087	0.587952	1.7523	0.259079	1.07714	1.45127	1.01991	1.40988	1.18021	0.220826	0.673123	1.33733	0.430085	0.788517
Tfh	% of total memory CD4+ T cells, Pfs25-specific producing IL-21	Fig 7B	Week 18	0.4196	0.18818	0.0851	0.18066	0	0.1117	0.4403	0	0.0806	0.0941	0	0.02333	0.1546	0.5515	0.1631	0.03454	0.0332	0.12955	0	0.0052	0.03874	0.0135	0	0.00122
Th1	% of total memory CD4+ T cells, Pfs25-specific producing IFNg or IL-2	Fig 7B	Week 18	0.4564	0.4745	0.1364	0.1753	0	0.116	0.828	0	0.122	0	0	0.0221	0.078	0.559	0.24	0.0566	0.0412	0.1134	0	0	0	0	0	0
Th17	% of total memory CD4+ T cells, Pfs25-specific producing IL-17	Fig 7B	Week 18	0.0175	0.0774	0.0333	0.0001	0	0.037	0.044	0	0.023	0	0	0.0056	0	0.0694	0.0753	0.00484	0.0042	0	0	0	0.0167	0	0	0
Th2	% of total memory CD4+ T cells, Pfs25-specific producing IL-4 or IL-5	Fig 7B	Week 18	0.015	0.0675	0.0671	0.0096	0	0.067	0.146	0	0.094	0	0	0.0113	0	0.1728	0.1022	0.016	0.0023	0	0	0	0.0354	0	0	0
CXCL13	pg/ml CXCL13 in plasma	Fig 7F	Week 16.5	48.9295	61.443	39.0352	27.3948	82.3957	15.4634	40.1992	50.0936	91.999	47.4745	50.0936	38.1622	6.15107	70.4643	29.1409	64.3531	63.48	16.6274	36.1251	32.051	1.1	31.7599	41.0723	23.0297
DC BTM	Average fold change value of genes within higher level annotation DC BTM	Fig S4A	24 hours	1.66873	0.719431	0.102995	1.76336	1.56896		1.83388	2.89099	1.96794	2.45958	2.80218	2.30663	-0.377018	1.60569	1.01826	0.646452	0.518816	1.26836	1.67554	1.21677	1.22716	1.30735	2.08203
Monocytes BTM	Average fold change value of genes within higher level annotation monocyte BTM	Fig S4B	24 hours	0.100694	-0.205783	-0.030925	0.434571	0.291724		0.154413	0.352014	0.0169595	0.19922	0.447915	0.213434	-0.198815	0.541979	0.485935	0.114314	0.474715	0.584293	0.55084	0.758501	1.19276	0.981291	0.845962
Inflammatory/TLR/Chemokine BTM	Average fold change value of genes within higher level annotation DC BTM	Fig S4C	24 hours	0.290591	-0.206699	0.0466527	0.451648	0.26022		0.348072	0.466066	-0.0162829	0.399208	0.790844	0.480769	-0.254434	0.513175	0.488931	0.196914	0.391131	0.453078	0.631243	0.649327	1.04579	0.828217	0.877883
Antiviral IFN BTM	Average fold change value of genes within higher level annotation Antiviral/IFN signaling BTM	Fig S4D	24 hours	1.86574	0.965285	0.546249	2.05426	1.72023		1.78044	2.46479	1.70105	2.41579	2.59599	1.98029	-0.603237	1.49668	1.01717	0.720605	0.516109	1.44618	1.76049	1.22027	1.06347	1.35523	1.90069

## Sheet: Sheet1
1.86574	0.290591	1.66873	0.100694
0.965285	-0.206699	0.719431	-0.205783
0.546249	0.0466527	0.102995	-0.030925
2.05426	0.451648	1.76336	0.434571
1.72023	0.26022	1.56896	0.291724
1.78044	0.348072	1.83388	0.154413
2.46479	0.466066	2.89099	0.352014
1.70105	-0.0162829	1.96794	0.0169595
2.41579	0.399208	2.45958	0.19922
2.59599	0.790844	2.80218	0.447915
1.98029	0.480769	2.30663	0.213434
-0.603237	-0.254434	-0.377018	-0.198815
1.49668	0.513175	1.60569	0.541979
1.01717	0.488931	1.01826	0.485935
0.720605	0.196914	0.646452	0.114314
0.516109	0.391131	0.518816	0.474715
1.44618	0.453078	1.26836	0.584293
1.76049	0.631243	1.67554	0.55084
1.22027	0.649327	1.21677	0.758501
1.06347	1.04579	1.22716	1.19276
1.35523	0.828217	1.30735	0.981291
1.90069	0.877883	2.08203	0.845962
